# Supplementary material for: ﻿Carulaspissilvestrii Lupo (Hemiptera, Coccomorpha, Diaspididae): redescription and neotype designation, with a key to Carulaspis MacGillivray species
Source: Zookeys. 2025 Feb 20;1228:127–38. doi: 10.3897/zookeys.1228.138309 (PMC11868804; doi:10.3897/zookeys.1228.138309)
Supplement: XML Treatment for Carulaspis silvestrii [file zookeys.1228.138309-treatment1.xml]

<!DOCTYPE tp:taxon-treatment
  PUBLIC "-//TaxonX//DTD Taxonomic Treatment Publishing DTD v0 20100105//EN" "tax-treatment-NSO.dtd">
<tp:taxon-treatment xmlns:tp="http://www.plazi.org/taxpub"><tp:treatment-meta><kwd-group><label>Taxon classification</label><kwd>
              <named-content content-type="kingdom">Animalia</named-content>
            </kwd><kwd>
              <named-content content-type="order">Hemiptera</named-content>
            </kwd><kwd>
              <named-content content-type="family">Diaspididae</named-content>
            </kwd></kwd-group><mixed-citation publication-type="journal"><person-group><name><surname>Nucifora</surname><given-names>Salvatore</given-names></name><name><surname>Mazzeo</surname><given-names>Gaetana</given-names></name><name><surname>Kaydan</surname><given-names>Mehmet B.</given-names></name><name><surname>Ricupero</surname><given-names>Michele</given-names></name><name><surname>Russo</surname><given-names>Agatino</given-names></name></person-group><article-title>﻿<italic><tp:taxon-name><tp:taxon-name-part taxon-name-part-type="genus" reg="Carulaspis">Carulaspis</tp:taxon-name-part><tp:taxon-name-part taxon-name-part-type="species" reg="silvestrii">silvestrii</tp:taxon-name-part></tp:taxon-name></italic> Lupo (<tp:taxon-name><tp:taxon-name-part taxon-name-part-type="order">Hemiptera</tp:taxon-name-part></tp:taxon-name>, <tp:taxon-name><tp:taxon-name-part taxon-name-part-type="above-genus">Coccomorpha</tp:taxon-name-part></tp:taxon-name>, <tp:taxon-name><tp:taxon-name-part taxon-name-part-type="family">Diaspididae</tp:taxon-name-part></tp:taxon-name>): redescription and neotype designation, with a key to <italic><tp:taxon-name><tp:taxon-name-part taxon-name-part-type="genus" reg="Carulaspis">Carulaspis</tp:taxon-name-part></tp:taxon-name></italic> MacGillivray species</article-title><source>Zookeys</source><day>20</day><month>02</month><year>2025</year><volume>1228</volume><fpage>127</fpage><lpage>138</lpage><pub-id pub-id-type="doi">10.3897/zookeys.1228.138309</pub-id></mixed-citation></tp:treatment-meta><tp:nomenclature><label>﻿</label><tp:taxon-name>
            <object-id xmlns:xlink="http://www.w3.org/1999/xlink" content-type="arpha" xlink:type="simple">7F90060B-072B-5C95-B093-55452CE7A8C8</object-id>
            <tp:taxon-name-part taxon-name-part-type="genus" reg="Carulaspis">Carulaspis</tp:taxon-name-part>
            <tp:taxon-name-part taxon-name-part-type="species" reg="silvestrii">silvestrii</tp:taxon-name-part>
          </tp:taxon-name><tp:taxon-authority>Lupo, 1966</tp:taxon-authority><xref ref-type="fig" rid="F1">Figs 1</xref><xref ref-type="fig" rid="F2">, 2</xref><xref ref-type="fig" rid="F3">, 3</xref><xref ref-type="fig" rid="F4">, 4</xref><xref ref-type="fig" rid="F5">, 5</xref><xref ref-type="fig" rid="F6">, 6</xref></tp:nomenclature><tp:treatment-sec sec-type="Neotype designation" id="SECID0ENPAE"><title>Neotype designation.</title><p>Having established that there are no type specimens of <italic><tp:taxon-name><tp:taxon-name-part taxon-name-part-type="genus" reg="Carulaspis">Carulaspis</tp:taxon-name-part><tp:taxon-name-part taxon-name-part-type="species" reg="silvestrii">silvestrii</tp:taxon-name-part></tp:taxon-name></italic> Lupo, 1966 that bear the name, a neotype of this taxon was designated in accordance with the provisions of Article 75 of The International Code of Zoological Nomenclature (<xref ref-type="bibr" rid="B11">International Commission on Zoological Nomenclature 1999</xref>). The qualifying reasons for this proposal are as follows: (i) the neotype is designed to clarify the taxonomic status of <italic><tp:taxon-name><tp:taxon-name-part taxon-name-part-type="genus" reg="Carulaspis">C.</tp:taxon-name-part><tp:taxon-name-part taxon-name-part-type="species" reg="silvestrii">silvestrii</tp:taxon-name-part></tp:taxon-name></italic> compared to other species of the same genus; (ii) data (i.e., labelled text on the permanent microscopic slide of the neotype) and morphological description of <italic><tp:taxon-name><tp:taxon-name-part taxon-name-part-type="genus" reg="Carulaspis">C.</tp:taxon-name-part><tp:taxon-name-part taxon-name-part-type="species" reg="silvestrii">silvestrii</tp:taxon-name-part></tp:taxon-name></italic> given in the present paper are appropriate to ensure recognition of the specimen here designed as neotype; (iii) most co-authors of the present publication belong to the Department of Agriculture, Food &amp; Environment (formerly Faculty of Agriculture), University of Catania, where Prof. V. Lupo worked and where his collection of <tp:taxon-name><tp:taxon-name-part taxon-name-part-type="family">Diaspididae</tp:taxon-name-part></tp:taxon-name> scales is deposited; they acquired here the certainty that the name-bearing type specimens of <italic><tp:taxon-name><tp:taxon-name-part taxon-name-part-type="genus" reg="Carulaspis">C.</tp:taxon-name-part><tp:taxon-name-part taxon-name-part-type="species" reg="silvestrii">silvestrii</tp:taxon-name-part></tp:taxon-name></italic> have never been found, so assuming they were lost; (iv) the proposed neotype is designated from the type locality and host plant from which this species was recorded; it is obtained from a dry original sample collected and labelled by Prof. V. Lupo on November 3, 1964, mounted by us on a permanent microscopical slide using Canada balsam medium; (v) it is thereby declared that the designated neotype is the property of the University of Catania, where it is preserved at the Section of Applied Entomology, the Department of Agriculture, Food &amp; Environment (Di3A), where a research entomological collection is available, with facilities for the preservation of name-bearing type specimens which are accessible for their study.</p></tp:treatment-sec><tp:treatment-sec sec-type="material" id="SECID0EIRAE"><title>Material examined.</title><p><bold><italic>Neotype</italic></bold> (here designated): Italy, Sicily • adult female, neotype of <italic><tp:taxon-name><tp:taxon-name-part taxon-name-part-type="genus" reg="Carulaspis">Carulaspis</tp:taxon-name-part><tp:taxon-name-part taxon-name-part-type="species" reg="silvestrii">silvestrii</tp:taxon-name-part></tp:taxon-name></italic>; right label [red label]: on <italic><tp:taxon-name><tp:taxon-name-part taxon-name-part-type="genus" reg="Juniperus">Juniperus</tp:taxon-name-part></tp:taxon-name></italic> / <italic><tp:taxon-name><tp:taxon-name-part taxon-name-part-type="genus" reg="Juniperus"/><tp:taxon-name-part taxon-name-part-type="species" reg="macrocarpa">macrocarpa</tp:taxon-name-part></tp:taxon-name></italic> Sm. / Sicily, ITALY / Bosco Gravina [currently part of The Irminio River Nature Reserve] / Donnalucata (RG) / 3.xi.1964 / V. Lupo leg.; left label [red label]: <italic><tp:taxon-name><tp:taxon-name-part taxon-name-part-type="genus" reg="Carulaspis">Carulaspis</tp:taxon-name-part><tp:taxon-name-part taxon-name-part-type="species" reg="silvestrii">silvestrii</tp:taxon-name-part></tp:taxon-name></italic> / Lupo, 1966 / NEOTYPE / Di3A UniCT / S. Nucifora, des.; deposited at <abbrev xmlns:xlink="http://www.w3.org/1999/xlink" content-type="institution" xlink:title="Department of Agriculture, Food and Environment, University of Catania, Italy" id="ABBRID0E1SAE" xlink:type="simple">Di3A UNICT</abbrev> (Fig. <xref ref-type="fig" rid="F1">1</xref>).</p><fig id="F1" position="float" orientation="portrait"><object-id xmlns:xlink="http://www.w3.org/1999/xlink" content-type="doi" xlink:type="simple">10.3897/zookeys.1228.138309.figure1</object-id><object-id xmlns:xlink="http://www.w3.org/1999/xlink" content-type="arpha" xlink:type="simple">EACFB22C-454B-5BCE-98FB-8A805D43793A</object-id><label>Figure 1.</label><caption><p>The slide of the neotype of <italic><tp:taxon-name><tp:taxon-name-part taxon-name-part-type="genus" reg="Carulaspis">Carulaspis</tp:taxon-name-part><tp:taxon-name-part taxon-name-part-type="species" reg="silvestrii">silvestrii</tp:taxon-name-part></tp:taxon-name></italic> Lupo, 1966.</p></caption><graphic xmlns:xlink="http://www.w3.org/1999/xlink" xlink:href="zookeys-1228-127_article-138309__-g001.jpg" position="float" orientation="portrait" xlink:type="simple" id="oo_1256674.jpg"><uri content-type="original_file" xlink:type="simple">https://binary.pensoft.net/fig/1256674</uri></graphic></fig></tp:treatment-sec><tp:treatment-sec sec-type="material" id="SECID0E2TAE"><title>Other material.</title><p>Italy, Sicily • 13 adult females (topotypes); 3 Nov. 1964; Ragusa province, Donnalucata, Bosco Gravina; V. Lupo leg.; on <italic><tp:taxon-name><tp:taxon-name-part taxon-name-part-type="genus" reg="Juniperus">Juniperus</tp:taxon-name-part><tp:taxon-name-part taxon-name-part-type="species" reg="macrocarpa">macrocarpa</tp:taxon-name-part></tp:taxon-name></italic>; 8 specimens deposited at <abbrev xmlns:xlink="http://www.w3.org/1999/xlink" content-type="institution" xlink:title="Department of Agriculture, Food and Environment, University of Catania, Italy" id="ABBRID0EMUAE" xlink:type="simple">Di3A UNICT</abbrev>, 1 specimen at <named-content xmlns:xlink="http://www.w3.org/1999/xlink" content-type="dwc:institutional_code" xlink:title="Zoologisches Museum von Hamburg, Germany" xlink:href="http://grbio.org/institution/zoologisches-museum-hamburg" xlink:type="simple">LIB-ZMH</named-content>, 1 specimen at <named-content xmlns:xlink="http://www.w3.org/1999/xlink" content-type="dwc:institutional_code" xlink:title="Muséum nationale d’Histoire naturelle, Paris, France" xlink:href="http://grbio.org/institution/museum-national-dhistoire-naturelle-2" xlink:type="simple">MNHN</named-content>, 1 specimen at <named-content xmlns:xlink="http://www.w3.org/1999/xlink" content-type="dwc:institutional_code" xlink:title="The Natural History Museum, London, U.K." xlink:href="http://grbio.org/institution/natural-history-museum-london" xlink:type="simple">BMNH</named-content>, 2 specimens at <abbrev xmlns:xlink="http://www.w3.org/1999/xlink" content-type="institution" xlink:title="Çukurova University Scale insect collection" id="ABBRID0EAVAE" xlink:type="simple">CU-Sic</abbrev> • 2 adult females (topotypes); 7 Oct.1997; Ragusa province, Donnalucata, The Irminio River Nature Reserve; S. Nucifora leg.; on <italic><tp:taxon-name><tp:taxon-name-part taxon-name-part-type="genus" reg="Juniperus">J.</tp:taxon-name-part><tp:taxon-name-part taxon-name-part-type="species" reg="macrocarpa">macrocarpa</tp:taxon-name-part></tp:taxon-name></italic>; deposited at <abbrev xmlns:xlink="http://www.w3.org/1999/xlink" content-type="institution" xlink:title="Department of Agriculture, Food and Environment, University of Catania, Italy" id="ABBRID0EQVAE" xlink:type="simple">Di3A UNICT</abbrev> • 2 adult females (topotypes); 16 Jan. 2023; S. Nucifora leg., Ragusa province, Donnalucata, The Irminio River Nature Reserve; <named-content xmlns:xlink="http://www.w3.org/1999/xlink" content-type="dwc:verbatimCoordinates" xlink:type="simple"><named-content content-type="geo-json" specific-use="{&#34;type&#34;:&#34;Point&#34;,&#34;coordinates&#34;:[14.594667,36.774333]}" id="NCID0EYVAE" xlink:type="simple">36°46.46'N, 14°35.68'E</named-content></named-content>; alt. ca 5 m a.s.l.; on <italic><tp:taxon-name><tp:taxon-name-part taxon-name-part-type="genus" reg="Juniperus">J.</tp:taxon-name-part><tp:taxon-name-part taxon-name-part-type="species" reg="macrocarpa">macrocarpa</tp:taxon-name-part></tp:taxon-name></italic>; deposited at <abbrev xmlns:xlink="http://www.w3.org/1999/xlink" content-type="institution" xlink:title="Department of Agriculture, Food and Environment, University of Catania, Italy" id="ABBRID0EIWAE" xlink:type="simple">Di3A UNICT</abbrev> • 5 adult females; 16 Mar. 2023; S. Nucifora leg.; Ragusa province, Donnalucata; <named-content xmlns:xlink="http://www.w3.org/1999/xlink" content-type="dwc:verbatimCoordinates" xlink:type="simple"><named-content content-type="geo-json" specific-use="{&#34;type&#34;:&#34;Point&#34;,&#34;coordinates&#34;:[14.607000,36.776333]}" id="NCID0EQWAE" xlink:type="simple">36°46.58'N, 14°36.42'E</named-content></named-content>; alt. ca 18 m a.s.l.; on × <italic><tp:taxon-name><tp:taxon-name-part taxon-name-part-type="genus" reg="Cupressocyparis">Cupressocyparis</tp:taxon-name-part><tp:taxon-name-part taxon-name-part-type="species" reg="leylandii">leylandii</tp:taxon-name-part></tp:taxon-name></italic> (A.B. Jacks. &amp; Dallim.) Dallim (new host association); deposited at <abbrev xmlns:xlink="http://www.w3.org/1999/xlink" content-type="institution" xlink:title="Department of Agriculture, Food and Environment, University of Catania, Italy" id="ABBRID0EAXAE" xlink:type="simple">Di3A UNICT</abbrev>.</p></tp:treatment-sec><tp:treatment-sec sec-type="redescription" id="SECID0EFXAE"><title>Redescription of <italic><tp:taxon-name><tp:taxon-name-part taxon-name-part-type="genus" reg="Carulaspis">Carulaspis</tp:taxon-name-part><tp:taxon-name-part taxon-name-part-type="species" reg="silvestrii">silvestrii</tp:taxon-name-part></tp:taxon-name></italic> adult female.</title><p><bold><italic>Appearance in life</italic>.</bold> Adult female cover rather circular, slightly convex, white; with central exuviae, yellow; ventral veil often absent, sometimes reduced to a thin white partial residue. Male cover elongate, white, felted and with 1 or 3 longitudinal ridges, with apical exuvia, yellow. Body of adult female yellow or reddish-brown. On needle-like leaves and cones.</p><p><bold><italic>Slide-mounted characters of the adult female</italic></bold> (Figs <xref ref-type="fig" rid="F2">2</xref>–<xref ref-type="fig" rid="F6">6</xref>). Body oval, longer than wide, slightly turbinate. The greatest width of the body is generally at the level of metathorax. Segment 1 of the abdomen and the thorax generally of similar width. Stronger intersegmental narrowing at margin between abdominal segments 1–2 and 3–4. The first and second pairs of <bold><italic>lobes</italic></bold> well-developed; third and fourth lobes represented by sclerotized raised areas. Median lobes not yoked, generally a little bit longer than wide, with medial and lateral margins parallel or diverging slightly, without evident notches, separated by space 0.4–0.9 times width of median lobe. Second lobes bilobed, without notches, with medial lobule about same size as median lobe. Third lobes reduced to a projecting ridge, sometimes with few light serrations on lateral margin, with two rounded apices as trace of lobules, without medial notches. Fourth lobes as a marginal thickening with only one rounded distal apex, sometimes with a light trace of lobules and with few small serrations on lateral margin; small <bold><italic>paraphyses</italic></bold> on the developed lobes. Dorsal seta laterad of median lobes never extending beyond apex of lobes. Anal opening located 2.2–4.0 times length of anal opening from base of median lobes, anal opening 8–13 µm long. <bold><italic>Macroducts</italic></bold> located in body margin and submarginal and submedial areas of abdomen, with total of 50–120 ducts on each side of body, counting all macroduct orifices anterior to anal opening. Dorsal macroducts of 2 sizes, larger size macroducts present in marginal areas of segments 4 to 8, smaller size macroducts located near body margin in submarginal areas and in submedial areas of segments 2–5, generally absent on submarginal and submedial areas of segments 6 or 7; with one macroduct between median lobes 10–13 µm long, one macroduct in first space 11–15 μm long, with 8–13 on each side of pygidium on segments 5 to 8. <bold><italic>Microducts</italic></bold> in dorsal surface located in medial area among head and prothorax, with a cluster of 7–13 ducts and in medial or submedial areas, from mesothorax to segment 1, and with 5–10 ducts on each side of body. Pygidial microducts absent on dorsum. <bold><italic>Ventral microducts</italic></bold> on pygidium located in submarginal areas of segments 5 and 6, with 2–4 ducts on each side of body, and in submedial areas on segment 5, at level of the vulva, with 1 or 2 ducts, on each side of body; present in medial and submedial areas of thorax and prepygidium, with 9–16 ducts. <bold><italic>Macroducts in ventral side</italic></bold>, similar to small-size macroducts on dorsum, located on margin and submargin of any of segments 3, 2 or 1. <bold><italic>Vulva</italic></bold> opening lies 0.5–0.6 times of the length of the ventral side of the pygidium at the beginning of the free margin. <bold><italic>Perivulvar pores</italic></bold>, in 5 rounded groups, 19–34 pores on each side of body. <bold><italic>Crenulae</italic></bold> present on ventral side of pygidium in median position, anteriorly to the vulva opening. Hardly noticeable crenulae sometimes present on medial area of prepygidial sternites. <bold><italic>Spiracles</italic>.</bold> Anterior, with 1 or 2 perispiracular pores, posterior without pores. <bold><italic>Antennae</italic>.</bold> Tubercle-like, with 2 short, thin setae, and 1 conspicuous curved seta, which is basally divided into 2 setae (Figs <xref ref-type="fig" rid="F5">5</xref>–<xref ref-type="fig" rid="F6">6</xref>). <bold><italic>Gland-spine</italic></bold> formula mainly 3-2-1; on first space rarely present only 2 gland spines, on second space occasionally only 1 and on third space sometimes 2. Other marginal gland spines on each side of body are: 1–3 on segment 5; 2–4 on segment 4; 1–5 on segment 3 with some element sometimes in submarginal position; submarginal gland spines 0–3 ventrally on segments 2, with some element occasionally in marginal position. Rarely, gland spine with two glandular ducts. Without gland spines between median lobes. <bold><italic>Eyes</italic></bold> absent.</p><fig id="F2" position="float" orientation="portrait"><object-id xmlns:xlink="http://www.w3.org/1999/xlink" content-type="doi" xlink:type="simple">10.3897/zookeys.1228.138309.figure2</object-id><object-id xmlns:xlink="http://www.w3.org/1999/xlink" content-type="arpha" xlink:type="simple">9EF889A5-AFC8-54E1-A446-93C06101159F</object-id><label>Figure 2.</label><caption><p><italic><tp:taxon-name><tp:taxon-name-part taxon-name-part-type="genus" reg="Carulaspis">Carulaspis</tp:taxon-name-part><tp:taxon-name-part taxon-name-part-type="species" reg="silvestrii">silvestrii</tp:taxon-name-part></tp:taxon-name></italic> Lupo, 1966, neotype, adult female showing features of the dorsum on the left side and those of the venter on the right <bold>A</bold> habitus <bold>B</bold> detail of pygidial margin and submargin.</p></caption><graphic xmlns:xlink="http://www.w3.org/1999/xlink" xlink:href="zookeys-1228-127_article-138309__-g002.jpg" position="float" orientation="portrait" xlink:type="simple" id="oo_1256675.jpg"><uri content-type="original_file" xlink:type="simple">https://binary.pensoft.net/fig/1256675</uri></graphic></fig><fig id="F3" position="float" orientation="portrait"><object-id xmlns:xlink="http://www.w3.org/1999/xlink" content-type="doi" xlink:type="simple">10.3897/zookeys.1228.138309.figure3</object-id><object-id xmlns:xlink="http://www.w3.org/1999/xlink" content-type="arpha" xlink:type="simple">5E92AA84-EDC1-5F17-8BB3-F0C3F66B8777</object-id><label>Figure 3.</label><caption><p><italic><tp:taxon-name><tp:taxon-name-part taxon-name-part-type="genus" reg="Carulaspis">Carulaspis</tp:taxon-name-part><tp:taxon-name-part taxon-name-part-type="species" reg="silvestrii">silvestrii</tp:taxon-name-part></tp:taxon-name></italic> Lupo, 1966, specimen showing detail of pygidial margin, dorsal side, segments 6–8. Scale bar: 25 µm. (a few drops of hardened glue are visible on the sample).</p></caption><graphic xmlns:xlink="http://www.w3.org/1999/xlink" xlink:href="zookeys-1228-127_article-138309__-g003.jpg" position="float" orientation="portrait" xlink:type="simple" id="oo_1256676.jpg"><uri content-type="original_file" xlink:type="simple">https://binary.pensoft.net/fig/1256676</uri></graphic></fig><fig id="F4" position="float" orientation="portrait"><object-id xmlns:xlink="http://www.w3.org/1999/xlink" content-type="doi" xlink:type="simple">10.3897/zookeys.1228.138309.figure4</object-id><object-id xmlns:xlink="http://www.w3.org/1999/xlink" content-type="arpha" xlink:type="simple">3EA3E062-7051-5C61-AFC4-3E1AC75AEC0D</object-id><label>Figure 4.</label><caption><p><italic><tp:taxon-name><tp:taxon-name-part taxon-name-part-type="genus" reg="Carulaspis">Carulaspis</tp:taxon-name-part><tp:taxon-name-part taxon-name-part-type="species" reg="silvestrii">silvestrii</tp:taxon-name-part></tp:taxon-name></italic> Lupo, 1966, specimen showing detail of pygidial margin, ventral side, segments 6–8. Scale bar: 25 µm.</p></caption><graphic xmlns:xlink="http://www.w3.org/1999/xlink" xlink:href="zookeys-1228-127_article-138309__-g004.jpg" position="float" orientation="portrait" xlink:type="simple" id="oo_1256677.jpg"><uri content-type="original_file" xlink:type="simple">https://binary.pensoft.net/fig/1256677</uri></graphic></fig><fig id="F5" position="float" orientation="portrait"><object-id xmlns:xlink="http://www.w3.org/1999/xlink" content-type="doi" xlink:type="simple">10.3897/zookeys.1228.138309.figure5</object-id><object-id xmlns:xlink="http://www.w3.org/1999/xlink" content-type="arpha" xlink:type="simple">89FE9E06-B938-51EB-AE84-542F01B9BC7D</object-id><label>Figure 5.</label><caption><p><italic><tp:taxon-name><tp:taxon-name-part taxon-name-part-type="genus" reg="Carulaspis">Carulaspis</tp:taxon-name-part><tp:taxon-name-part taxon-name-part-type="species" reg="silvestrii">silvestrii</tp:taxon-name-part></tp:taxon-name></italic> Lupo, 1966, specimen showing antenna. Scale bar: 5 µm.</p></caption><graphic xmlns:xlink="http://www.w3.org/1999/xlink" xlink:href="zookeys-1228-127_article-138309__-g005.jpg" position="float" orientation="portrait" xlink:type="simple" id="oo_1256678.jpg"><uri content-type="original_file" xlink:type="simple">https://binary.pensoft.net/fig/1256678</uri></graphic></fig><fig id="F6" position="float" orientation="portrait"><object-id xmlns:xlink="http://www.w3.org/1999/xlink" content-type="doi" xlink:type="simple">10.3897/zookeys.1228.138309.figure6</object-id><object-id xmlns:xlink="http://www.w3.org/1999/xlink" content-type="arpha" xlink:type="simple">B46BE681-51DC-5698-96BD-80D60A39857D</object-id><label>Figure 6.</label><caption><p><italic><tp:taxon-name><tp:taxon-name-part taxon-name-part-type="genus" reg="Carulaspis">Carulaspis</tp:taxon-name-part><tp:taxon-name-part taxon-name-part-type="species" reg="silvestrii">silvestrii</tp:taxon-name-part></tp:taxon-name></italic> Lupo, 1966, specimen showing antenna detail. Scale bar: 2.5 µm.</p></caption><graphic xmlns:xlink="http://www.w3.org/1999/xlink" xlink:href="zookeys-1228-127_article-138309__-g006.jpg" position="float" orientation="portrait" xlink:type="simple" id="oo_1256679.jpg"><uri content-type="original_file" xlink:type="simple">https://binary.pensoft.net/fig/1256679</uri></graphic></fig></tp:treatment-sec><tp:treatment-sec sec-type="comments" id="SECID0EEAAG"><title>Comments.</title><p>In the genus <italic><tp:taxon-name><tp:taxon-name-part taxon-name-part-type="genus" reg="Carulaspis">Carulaspis</tp:taxon-name-part></tp:taxon-name></italic>, the more conspicuous antennal seta of the adult female is divided at the base (Figs <xref ref-type="fig" rid="F5">5</xref>, <xref ref-type="fig" rid="F6">6</xref>); it remains to be verified whether this is also the case in <italic><tp:taxon-name><tp:taxon-name-part taxon-name-part-type="genus" reg="Carulaspis">C.</tp:taxon-name-part><tp:taxon-name-part taxon-name-part-type="species" reg="taxicola">taxicola</tp:taxon-name-part></tp:taxon-name></italic>. For the latter, only a limited number of incompletely detailed photographs of two syntypes were available for observation. In <tp:taxon-name><tp:taxon-name-part taxon-name-part-type="family">Diaspididae</tp:taxon-name-part></tp:taxon-name>, such an antennal feature is reported at least for: <italic><tp:taxon-name><tp:taxon-name-part taxon-name-part-type="genus" reg="Crassaspis">Crassaspis</tp:taxon-name-part><tp:taxon-name-part taxon-name-part-type="species" reg="multipora">multipora</tp:taxon-name-part></tp:taxon-name></italic> (Ferris), <italic><tp:taxon-name><tp:taxon-name-part taxon-name-part-type="genus" reg="Diaspis">Diaspis</tp:taxon-name-part><tp:taxon-name-part taxon-name-part-type="species" reg="texensis">texensis</tp:taxon-name-part></tp:taxon-name></italic> (Cockerell), <italic><tp:taxon-name><tp:taxon-name-part taxon-name-part-type="genus" reg="Furchadaspis">Furchadaspis</tp:taxon-name-part><tp:taxon-name-part taxon-name-part-type="species" reg="zamiae">zamiae</tp:taxon-name-part></tp:taxon-name></italic> (Morgan) (<xref ref-type="bibr" rid="B8">Ferris 1937</xref>); <italic><tp:taxon-name><tp:taxon-name-part taxon-name-part-type="genus" reg="Getulaspis">Getulaspis</tp:taxon-name-part><tp:taxon-name-part taxon-name-part-type="species" reg="bupleuri">bupleuri</tp:taxon-name-part></tp:taxon-name></italic> (Marchal), <italic><tp:taxon-name><tp:taxon-name-part taxon-name-part-type="genus" reg="Voraspis">Voraspis</tp:taxon-name-part><tp:taxon-name-part taxon-name-part-type="species" reg="ceratoniae">ceratoniae</tp:taxon-name-part></tp:taxon-name></italic> (Marchal) and <italic><tp:taxon-name><tp:taxon-name-part taxon-name-part-type="genus" reg="Voraspis">Voraspis</tp:taxon-name-part><tp:taxon-name-part taxon-name-part-type="species" reg="nerii">nerii</tp:taxon-name-part></tp:taxon-name></italic> (Newstead) (<xref ref-type="bibr" rid="B2">Balachowsky 1954</xref>). Based on some occasional observations, it was found in: <italic><tp:taxon-name><tp:taxon-name-part taxon-name-part-type="genus" reg="Diaspis">D.</tp:taxon-name-part><tp:taxon-name-part taxon-name-part-type="species" reg="boisduvalii">boisduvalii</tp:taxon-name-part></tp:taxon-name></italic> Signoret, <italic><tp:taxon-name><tp:taxon-name-part taxon-name-part-type="genus" reg="Diaspis">D.</tp:taxon-name-part><tp:taxon-name-part taxon-name-part-type="species" reg="bromeliae">bromeliae</tp:taxon-name-part></tp:taxon-name></italic> (Kerner), <italic><tp:taxon-name><tp:taxon-name-part taxon-name-part-type="genus" reg="Diaspis">D.</tp:taxon-name-part><tp:taxon-name-part taxon-name-part-type="species" reg="echinocacti">echinocacti</tp:taxon-name-part></tp:taxon-name></italic> (Bouché), <italic><tp:taxon-name><tp:taxon-name-part taxon-name-part-type="genus" reg="Epidiaspis">Epidiaspis</tp:taxon-name-part><tp:taxon-name-part taxon-name-part-type="species" reg="gennadii">gennadii</tp:taxon-name-part></tp:taxon-name></italic> (Leonardi), <italic><tp:taxon-name><tp:taxon-name-part taxon-name-part-type="genus" reg="Epidiaspis">E.</tp:taxon-name-part><tp:taxon-name-part taxon-name-part-type="species" reg="leperii">leperii</tp:taxon-name-part></tp:taxon-name></italic> (Signoret) and <italic><tp:taxon-name><tp:taxon-name-part taxon-name-part-type="genus" reg="Mohelnaspis">Mohelnaspis</tp:taxon-name-part><tp:taxon-name-part taxon-name-part-type="species" reg="ampelodesmae">ampelodesmae</tp:taxon-name-part></tp:taxon-name></italic> (Newstead).</p><p><italic><tp:taxon-name><tp:taxon-name-part taxon-name-part-type="genus" reg="Carulaspis">Carulaspis</tp:taxon-name-part><tp:taxon-name-part taxon-name-part-type="species" reg="silvestrii">silvestrii</tp:taxon-name-part></tp:taxon-name></italic> was confirmed on the host indicated by <xref ref-type="bibr" rid="B13">Lupo (1966)</xref> and recorded as a new host association on Leyland cypress, × <italic><tp:taxon-name><tp:taxon-name-part taxon-name-part-type="genus" reg="Cupressocyparis">Cupressocyparis</tp:taxon-name-part><tp:taxon-name-part taxon-name-part-type="species" reg="leylandii">leylandii</tp:taxon-name-part></tp:taxon-name></italic>.</p><p><italic><tp:taxon-name><tp:taxon-name-part taxon-name-part-type="genus" reg="Carulaspis">Carulaspis</tp:taxon-name-part><tp:taxon-name-part taxon-name-part-type="species" reg="silvestrii">silvestrii</tp:taxon-name-part></tp:taxon-name></italic> is close to <italic><tp:taxon-name><tp:taxon-name-part taxon-name-part-type="genus" reg="Carulaspis">C.</tp:taxon-name-part><tp:taxon-name-part taxon-name-part-type="species" reg="juniperi">juniperi</tp:taxon-name-part></tp:taxon-name></italic> and somewhat similar to <italic><tp:taxon-name><tp:taxon-name-part taxon-name-part-type="genus" reg="Carulaspis">C.</tp:taxon-name-part><tp:taxon-name-part taxon-name-part-type="species" reg="visci">visci</tp:taxon-name-part></tp:taxon-name></italic> and <italic><tp:taxon-name><tp:taxon-name-part taxon-name-part-type="genus" reg="Carulaspis">C.</tp:taxon-name-part><tp:taxon-name-part taxon-name-part-type="species" reg="minima">minima</tp:taxon-name-part></tp:taxon-name></italic>; it differs in having the body of the adult female more elongate and less turbinate, in the presence of three gland spines on the first spaces (between the median lobe and the second lobe), the absence of gland spines between median lobes. The gland spines between the median lobes are also lacking in <italic><tp:taxon-name><tp:taxon-name-part taxon-name-part-type="genus" reg="Carulaspis">C.</tp:taxon-name-part><tp:taxon-name-part taxon-name-part-type="species" reg="atlantica">atlantica</tp:taxon-name-part></tp:taxon-name></italic>, which generally looks more distant from its congeners; it has a rounder body and different size and shape of median lobes. <italic><tp:taxon-name><tp:taxon-name-part taxon-name-part-type="genus" reg="Carulaspis">Carulaspis</tp:taxon-name-part><tp:taxon-name-part taxon-name-part-type="species" reg="silvestrii">silvestrii</tp:taxon-name-part></tp:taxon-name></italic> differs from <italic><tp:taxon-name><tp:taxon-name-part taxon-name-part-type="genus" reg="Carulaspis">C.</tp:taxon-name-part><tp:taxon-name-part taxon-name-part-type="species" reg="atlantica">atlantica</tp:taxon-name-part></tp:taxon-name></italic> and <italic><tp:taxon-name><tp:taxon-name-part taxon-name-part-type="genus" reg="Carulaspis">C.</tp:taxon-name-part><tp:taxon-name-part taxon-name-part-type="species" reg="visci">visci</tp:taxon-name-part></tp:taxon-name></italic> also by the absence of submarginal dorsal macropores after segment 5 in adult females, and from <italic><tp:taxon-name><tp:taxon-name-part taxon-name-part-type="genus" reg="Carulaspis">C.</tp:taxon-name-part><tp:taxon-name-part taxon-name-part-type="species" reg="minima">minima</tp:taxon-name-part></tp:taxon-name></italic> in having a median macropore between the L1. The body shape of the adult female of <italic><tp:taxon-name><tp:taxon-name-part taxon-name-part-type="genus" reg="Carulaspis">C.</tp:taxon-name-part><tp:taxon-name-part taxon-name-part-type="species" reg="taxicola">taxicola</tp:taxon-name-part></tp:taxon-name></italic> greatly differs from that of <italic><tp:taxon-name><tp:taxon-name-part taxon-name-part-type="genus" reg="Carulaspis">C.</tp:taxon-name-part><tp:taxon-name-part taxon-name-part-type="species" reg="silvestrii">silvestrii</tp:taxon-name-part></tp:taxon-name></italic>, with the prosoma and prepygidium tending to be wider, and the pygidium particularly acute. In addition, the number of marginal and submarginal ducts on the first abdominal segment is different in the two species.</p><p>The morphological similarity of adult females of the genus <italic><tp:taxon-name><tp:taxon-name-part taxon-name-part-type="genus" reg="Carulaspis">Carulaspis</tp:taxon-name-part></tp:taxon-name></italic> and the vagueness of their descriptions by previous authors have led to great nomenclatural confusion and unclear definitions (<xref ref-type="bibr" rid="B7">Danzig 1993</xref>). In addition, the intraspecific variability of its species may overlap among taxa, such as the number and arrangement of marginal and submarginal macroducts (Boratyński, 1957) and of gland spines, which show a small range of variability in number, which is reduced and becomes exceptional or null in the last segments of the pygidium.</p></tp:treatment-sec><tp:treatment-sec sec-type="description" id="SECID0EZKAG"><title>Molecular characterization.</title><p>Based on 28S sequence data, <italic><tp:taxon-name><tp:taxon-name-part taxon-name-part-type="genus" reg="Carulaspis">C.</tp:taxon-name-part><tp:taxon-name-part taxon-name-part-type="species" reg="silvestrii">silvestrii</tp:taxon-name-part></tp:taxon-name></italic> and <italic><tp:taxon-name><tp:taxon-name-part taxon-name-part-type="genus" reg="Carulaspis">C.</tp:taxon-name-part><tp:taxon-name-part taxon-name-part-type="species" reg="juniperi">juniperi</tp:taxon-name-part></tp:taxon-name></italic> collected from different hosts in Sicily shared a haplotype with 99.02% identity. The resulting sequences were aligned to reference sequences from <abbrev xmlns:xlink="http://www.w3.org/1999/xlink" xlink:title="National Center for Biotechnology Information" id="ABBRID0EVLAG" xlink:type="simple">NCBI</abbrev> and compared with publicly available data on GenBank yielding an identity score of 99.2% and E-value = 0.0 with <italic><tp:taxon-name><tp:taxon-name-part taxon-name-part-type="genus" reg="Carulaspis">C.</tp:taxon-name-part><tp:taxon-name-part taxon-name-part-type="species" reg="juniperi">juniperi</tp:taxon-name-part></tp:taxon-name></italic> isolate from USA (Accession number <ext-link xmlns:xlink="http://www.w3.org/1999/xlink" ext-link-type="gen" xlink:href="DQ145301.2" xlink:type="simple">DQ145301.2</ext-link>).</p></tp:treatment-sec><ref-list><ref id="B11"><mixed-citation xmlns:xlink="http://www.w3.org/1999/xlink" xlink:type="simple">International Commission on Zoological Nomenclature (<year>1999</year>) The International code of zoological nomenclature. Fourth edition. The International Trust for Zoological Nomenclature, London. [ISBN 0 85301 006 4] <ext-link xlink:href="https://www.iczn.org/the-code/the-code-online/" ext-link-type="uri" xlink:type="simple">https://www.iczn.org/the-code/the-code-online/</ext-link></mixed-citation></ref><ref id="B8"><mixed-citation xmlns:xlink="http://www.w3.org/1999/xlink" xlink:type="simple"><person-group><name name-style="western"><surname>Ferris</surname><given-names>GF</given-names></name></person-group> (<year>1937</year>) Atlas of the Scale Insects of North America. Series I. Stanford University Press, Palo Alto, California.</mixed-citation></ref><ref id="B2"><mixed-citation xmlns:xlink="http://www.w3.org/1999/xlink" xlink:type="simple"><person-group><name name-style="western"><surname>Balachowsky</surname><given-names>AS</given-names></name></person-group> (<year>1954</year>) <source>Les Cochenilles Paléarctiques de la Tribu des <tp:taxon-name><tp:taxon-name-part taxon-name-part-type="tribe">Diaspidini</tp:taxon-name-part></tp:taxon-name>.</source><publisher-name>Mémoires Scientifiques de l’Institut Pasteur</publisher-name>, <publisher-loc>Paris</publisher-loc>, <size units="page">450 pp</size>.</mixed-citation></ref><ref id="B13"><mixed-citation xmlns:xlink="http://www.w3.org/1999/xlink" xlink:type="simple"><person-group><name name-style="western"><surname>Lupo</surname><given-names>V</given-names></name></person-group> (<year>1966</year>) <article-title>Il genere <italic><tp:taxon-name><tp:taxon-name-part taxon-name-part-type="genus">Carulaspis</tp:taxon-name-part></tp:taxon-name></italic> McGill. e le specie paleartiche ad esso appartenenti.</article-title><source>Rendiconti dell’Accademia Nazionale Italiana di Entomologia</source><volume>13</volume>: <fpage>34</fpage>–<lpage>48</lpage>.</mixed-citation></ref><ref id="B7"><mixed-citation xmlns:xlink="http://www.w3.org/1999/xlink" xlink:type="simple"><person-group><name name-style="western"><surname>Danzig</surname><given-names>EM</given-names></name></person-group> (<year>1993</year>) <source>Fauna of Russia and Neighbouring Countries, <tp:taxon-name><tp:taxon-name-part taxon-name-part-type="order">Rhynchota</tp:taxon-name-part></tp:taxon-name>. Vol. X. Scale Insects (<tp:taxon-name><tp:taxon-name-part taxon-name-part-type="infraorder">Coccinea</tp:taxon-name-part></tp:taxon-name>), Families <tp:taxon-name><tp:taxon-name-part taxon-name-part-type="family">Phoenicococcidae</tp:taxon-name-part></tp:taxon-name> and <tp:taxon-name><tp:taxon-name-part taxon-name-part-type="family">Diaspididae</tp:taxon-name-part></tp:taxon-name>.</source><publisher-name>“Nauka” Publishing House</publisher-name>, <publisher-loc>St. Petersburg</publisher-loc>, <size units="page">452 pp</size>.</mixed-citation></ref></ref-list></tp:taxon-treatment>
